# Supplementary material for: Evaluation of NADES for Pectin Films Reinforced with Oxalic Acid-Modified Chitin Nanowhiskers
Source: Polymers (Basel). 2025 Feb 21;17(5):572. doi: 10.3390/polym17050572 (PMC11902133; doi:10.3390/polym17050572)
Supplement: Supplementary file 1 [file polymers-17-00572-s001.zip]

Archive with 1 entries (1 files):
- polymers-3458965-supplementary.pdf
